# Supplementary material for: Global Discrepancies between Numbers of Available SARS-CoV-2 Genomes and Human Development Indexes at Country Scales
Source: Viruses. 2021 Apr 28;13(5):775. doi: 10.3390/v13050775 (PMC8145975; doi:10.3390/v13050775)
Supplement: Supplementary file 1 [file viruses-13-00775-s001.zip]

Archive with 2 entries (2 files):
- SupplTabS1_viruses-1153266.pdf
- SupplTabS2_viruses-1153266.pdf
